# Supplementary material for: The role of ultrasonographic lung aeration score in the prediction of postoperative pulmonary complications: an observational study
Source: BMC Anesthesiol. 2021 Jan 14;21:19. doi: 10.1186/s12871-021-01236-6 (PMC7807225; doi:10.1186/s12871-021-01236-6)
Supplement: Supplementary file 1 — Additional file 1. Dataset of the study. Categorical questions were marked with 1 (yes) or 0 (no). Abbreviations used in the table headers are explained as comments. [file 12871_2021_1236_MOESM1_ESM.xlsx]

## Sheet: title
The Role of Ultrasonographic Lung Aeration Score in the Prediction of Postoperative Pulmonary Complications: An Observational Study
Marcell Szabó *
1st Department of Surgery and Interventional Gastroenterology, Semmelweis University 1082 Üllői út 78, Budapest, Hungary
szabo.marcell@med.semmelweis-univ.hu
Anna Bozó
1st Department of Surgery and Interventional Gastroenterology, Semmelweis University 1082 Üllői út 78, Budapest, Hungary
anna0628@gmail.com
Katalin Darvas
Department of Anesthesiology and Intensive Therapy, Semmelweis University, 1082 Üllői út 78B, Budapest, Hungary
darvas.katalin@med.semmelweis-univ.hu
Sándor Soós
1st Department of Surgery and Interventional Gastroenterology, Semmelweis University 1082 Üllői út 78, Budapest, Hungary
soos.sandor@med.semmelweis-univ.hu
Márta Őzse
1st Department of Surgery and Interventional Gastroenterology, Semmelweis University 1082 Üllői út 78, Budapest, Hungary
ozse.marta@med.semmelweis-univ.hu
Zsolt D Iványi
Department of Anesthesiology and Intensive Therapy, Semmelweis University, 1082 Üllői út 78B, Budapest, Hungary
ivanyi.zsolt@med.semmelweis-univ.hu
* Corresponding author: Marcell Szabó

## Sheet: sheet1
ID	Sex	Age	ASA-PS	Height	Weight	BMI	COPD	CHF	HT	DM	NIC	RespInf<1m	ActiveInf	SpO2adm	Haemoglobin	creatinine	Bilirubin	Surgical cathegory	upper quadrant involvement	laparoscopy	Anaesthesia	IV fluid	Estimated blood loss	Urine output	OpDuration	ARISCAT	0hLUS	1hLUS	d1h	24hLUS	d24h	PPC?	day of onset	Type of PPC	Reoperation?
201901	1	40-50	2	180-190	70-80	20-25	0	0	0	0	1	0	0	95	14	66	72	pancreatic-biliary	1	0	ITN+EDA	2500	300	200	109	23	1	2	1	3	2	0			0
201902	1	70-80	2	160-170	60-70	20-25	0	0	0	1	0	0	0	98	12	54	10	upper GI	1	0	ITN+EDA	1500	100	50	75	18	3	4	1	3	0	0			0
201903	1	70-80	2	160-170	60-70	20-25	0	0	0	0	0	0	1	98	11	53	13	pancreatic-biliary	1	0	ITN+EDA	1500	100	200	70	18	3	4	1	2	-1	0			0
201904	0	60-70	2	160-170	50-60	<20	0	0	0	0	0	0	0	99	11	53	6	pancreatic-biliary	1	0	ITN	1500	100	800	110	18	3	3	0	2	-1	0			0
201905	1	50-60	2	180-190	80-90	20-25	0	0	0	0	0	0	0	98	16	73	16	upper GI	1	0	ITN+EDA	3500	200	1050	280	41	2	3	1	5	3	1	2	respiratory tract infection/ pneumonia	0
201906	0	50-60	2	160-170	60-70	25-30	0	0	0	0	0	0	0	99	14	68	5	colorectal	0	1	ITN	1500	100	450	91	3	0	3	3	1	1	0			0
201907	0	70-80	3	160-170	70-80	25-30	0	0	1	0	0	0	1	99	12	85	10	other	0	0	ITN	1500	50	50	84	18	0	2	2	4	4	0			0
201908	0	60-70	2	150-160	70-80	30-35	0	0	1	1	0	0	0	94	13	74	15	colorectal	0	1	ITN	1000	100	200	86	11	0	5	5	2	2	0			0
201909	0	70-80	2	170-180	50-60	<20	1	0	0	0	1	0	0	97	8	99	36	pancreatic-biliary	1	0	ITN+EDA	1500	100	300	50	29	2	2	0	5	3	1	3	congestion	0
201910	1	70-80	3	170-180	80-90	25-30	0	1	1	1	0	0	0	98	13	92	19	pancreatic-biliary	1	0	ITN	2000	300	800	164	34	2	4	2	1	-1	0			0
201911	0	70-80	3	160-170	50-60	20-25	0	0	1	0	0	0	0	95	12	68	9	pancreatic-biliary	1	0	ITN	2500	400	550	142	42	2	7	5	6	4	1	6	respiratory tract infection/ pneumonia	1
201912	0	50-60	2	160-170	50-60	<20	0	0	0	0	0	0	0	100	16	66	10	liver resections	1	0	ITN	2500	400	200	209	38	0	3	3	4	4	0			0
201913	1	>80	3	180-190	80-90	25-30	0	1	1	0	0	0	0	91	9	40	180	pancreatic-biliary	1	0	ITN	2500	200	300	120	37	4	3	-1	8	4	1	1	respiratory failure	0
201914	1	>80	2	170-180	80-90	25-30	0	0	1	1	0	0	0	97	11.6	103	14.5	other	0	0	ITN	1000	50	50	120	3	2	7	5	2	0	0			0
201915	1	60-70	3	180-190	80-90	25-30	1	1	1	1	0	0	0	93	11	126	8.9	upper GI	1	0	ITN+EDA	2500	250	250	210	49	2	8	6	6	4	1	1	respiratory failure	1
201916	0	70-80	2	160-170	50-60	<20	1	0	0	0	1	0	0	95	14	62	17.5	liver resections	1	1	ITN	800	50	100	137	27	1	6	5	1	0	0			0
201917	0	70-80	3	150-160	80-90	35-40	0	0	1	1	0	0	0	94	13	96	10.8	pancreatic-biliary	1	0	ITN	1000	0	600	75	26	2	9	7	4	2	0			0
201918	1	70-80	2	170-180	60-70	20-25	0	0	0	0	0	0	0	99	10.4	76	15.7	upper GI	1	0	ITN+EDA	3000	200	200	208	41	1	6	5	4	3	0			1
201919	1	70-80	3	170-180	80-90	25-30	1	0	1	0	1	0	0	95	13.6	104	8	pancreatic-biliary	1	0	ITN+EDA	3000	500	100	277	49	2	6	4	6	4	0			1
201920	1	40-50	2	180-190	90-100	25-30	0	0	1	1	0	0	0	99	16.9	92	12.8	pancreatic-biliary	1	0	ITN+EDA	2750	300	600	195	38	0	8	8	3	3	0			0
202001	1	70-80	3	160-170	70-80	25-30	0	0	1	0	0	0	0	98	14.6	120	14.7	pancreatic-biliary	1	0	ITN+EDA	4500	500	400	239	41	1	5	4	6	5	1	5	pleural effusion	0
202002	1	50-60	2	180-190	80-90	20-25	0	0	1	0	0	0	0	97	14.1	84	N/A	colorectal	0	1	ITN	1500	0	100	163	19	3	6	3	6	3	0			0
202003	1	60-70	2	170-180	90-100	30-35	0	0	1	1	0	0	0	97	9.2	84	14.5	upper GI	1	0	ITN+EDA	2500	200	480	198	52	3	10	7	3	0	0			0
202004	1	40-50	2	170-180	60-70	<20	0	0	0	0	0	0	1	100	13	36	185	pancreatic-biliary	1	0	ITN	1500	100	100	56	15	1	3	2	5	4	1	6	pleural effusion	0
202005	1	50-60	2	170-180	>110	35-40	0	1	1	0	1	0	0	95	13.4	92	N/A	colorectal	0	1	ITN	2000	100	300	182	34	1	1	0	2	1	0			0
202006	0	70-80	3	150-160	60-70	20-25	0	0	1	0	0	0	0	95	11.2	81	6.7	colorectal	0	0	ITN	1000	100	100	83	11	1	5	4	2	1	0			0
202007	0	60-70	3	160-170	80-90	30-35	1	0	0	0	0	0	1	99	9.8	42	N/A	other	0	0	ITN	1000	50	200	70	14	0	4	4	6	6	1	1	bronchospasm	0
202008	0	50-60	2	170-180	100-110	35-40	0	0	0	1	0	0	0	99	13.2	70	7.3	pancreatic-biliary	1	0	ITN+EDA	3000	200	1100	160	34	0	6	6	4	4	0			0
202009	1	60-70	2	180-190	80-90	20-25	0	0	1	0	0	0	0	97	15.6	92	N/A	upper GI	1	1	ITN	2000	50	200	107	3	2	4	2	1	-1	0			0
202010	1	70-80	3	170-180	90-100	25-30	0	0	1	0	0	0	0	97	13.6	94	7.3	liver resections	1	0	ITN	2500	600	700	270	41	0	4	4	4	4	1	2	congestion	0
202011	1	>80	3	160-170	70-80	25-30	0	1	1	0	0	0	0	98	11.6	151	N/A	colorectal	0	0	ITN	1000	100	900	163	32	2	8	6	6	4	1	1	pleural effusion	1
202012	1	60-70	2	170-180	60-70	20-25	0	0	1	1	0	0	0	97	14.4	60	17.6	pancreatic-biliary	1	0	ITN+EDA	2000	0	100	73	18	0	2	2	3	3	0			0
202013	0	50-60	2	160-170	70-80	25-30	0	0	1	0	0	0	0	98	14.3	57	9.7	colorectal	0	0	ITN	1500	100	300	177	19	0	3	3	2	2	0			0
202014	0	60-70	3	160-170	50-60	<20	0	0	1	0	0	0	0	98	13.9	61	16.8	upper GI	1	0	ITN	2000	50	200	135	34	4	10	6	9	5	0			0
202015	0	60-70	2	160-170	60-70	25-30	0	0	0	0	0	0	0	98	13.5	70	19	pancreatic-biliary	1	0	ITN	1000	0	30	46	18	1	8	7	2	1	0			0
202016	1	70-80	3	170-180	80-90	30-35	0	1	1	0	0	0	0	96	11.3	98	N/A	colorectal	0	0	ITN	1000	300	200	45	3	5	4	-1	6	1	0			0
202017	1	60-70	2	170-180	80-90	25-30	0	1	1	0	0	0	0	99	13.6	78	8.5	other	1	0	ITN	1000	50	50	65	18	0	2	2	2	2	0			0
202018	0	70-80	2	150-160	50-60	20-25	0	0	1	0	0	0	0	98	13.3	71	9.9	liver resections	1	0	ITN	1500	200	220	100	18	0	5	5	8	8	0			0
202019	1	60-70	2	170-180	90-100	25-30	0	0	0	0	0	0	0	100	12.1	87	N/A	upper GI	1	0	ITN+EDA	2500	100	500	220	41	3	9	6	6	3	0			0
202020	0	>80	3	160-170	60-70	20-25	0	1	1	0	0	0	0	98	11.3	57	13.4	upper GI	1	0	ITN+EDA	2000	300	50	157	47	3	6	3	5	2	0			0
202021	1	70-80	2	170-180	70-80	25-30	0	0	1	0	1	0	0	96	13.7	77	6.3	upper GI	1	0	ITN+EDA	5000	450	600	303	41	5	11	6	10	5	1	1	respiratory failure	0
202022	0	70-80	2	160-170	90-100	35-40	0	0	1	0	0	0	0	96	15	88	16.6	liver resections	1	0	ITN+EDA	2500	100	200	140	34	2	3	1	5	3	0			0
202023	0	60-70	2	170-180	60-70	20-25	0	0	0	0	0	1	1	99	12.1	55	12.1	liver resections	1	0	ITN	4300	1000	400	170	51	3	11	8	10	7	1	1	pleural effusion	0
202024	1	50-60	2	170-180	100-110	30-35	0	0	0	0	1	0	0	99	10		N/A	upper GI	1	0	ITN+EDA	2000	0	50	77	18	1	7	6	4	3	0			0
202025	1	40-50	3	160-170	<50	<20	1	0	0	0	0	0	0	100	13.4	37	6.9	colorectal	0	0	ITN	4000	50	800	99	0	1	5	4	2	1	0			0
202026	1	70-80	3	160-170	60-70	25-30	0	1	1	0	0	0	0	100	8.6	122	14.4	other	1	0	ITN	1000	100	100	123	45	3	7	4	2	-1	0			0
202027	0	70-80	2	170-180	80-90	25-30	0	0	1	0	0	0	0	92	13.8	54	N/A	other	1	1	ITN+EDA	1000	50	150	71	11	1	9	8	2	1	0			0
202028	0	60-70	2	160-170	90-100	30-35	1	0	1	1	0	0	0	97	11.7	54	80.8	pancreatic-biliary	1	0	ITN	3500	200	200	255	41	2	10	8	7	5	0			0
202029	0	60-70	2	170-180	50-60	<20	1	0	0	0	0	0	0	99	14.4	44	10.6	pancreatic-biliary	1	0	ITN	1000	0	100	68	18	2	4	2	6	4	0			0
202030	1	60-70	2	180-190	70-80	20-25	0	0	0	0	0	0	0	97	14.6	66	34.6	colorectal	0	0	ITN	2000	100	400	160	19	0	3	3	2	2	0			0
202031	0	70-80	3	170-180	>110	35-40	0	0	1	1	0	0	0	95	14.4	79	91	pancreatic-biliary	1	0	ITN	3000	300	200	285	49	0	10	10	11	11	1	2	bronchospasm	0
202032	1	60-70	2	180-190	70-80	20-25	0	0	1	0	0	0	0	98	16.4	88	N/A	upper GI	1	1	ITN	2000	0	150	150	19	0	9	9	1	1	0			0
202033	0	70-80	3	160-170	60-70	20-25	0	0	1	0	0	0	1	97	13.1	55	20.5	pancreatic-biliary	1	0	ITN	3100	200	500	180	34	0	4	4	7	7	0			0
202034	1	70-80	2	170-180	>110	35-40	0	0	1	0	0	0	0	94	14.7	86	11.6	liver resections	1	0	ITN	3000	500	300	231	34	0	2	2	2	2	0			0
202035	1	50-60	3	170-180	60-70	20-25	0	0	0	0	0	0	0	100	15.7	87	N/A	upper GI	1	0	ITN	2000	100	200	235	41	1	3	2	15	14	1	1	pleural effusion	0
202036	1	50-60	2	170-180	90-100	30-35	0	0	1	0	0	0	0	95	15.3	64	7.3	liver resections	1	0	ITN	1000	50	50	96	26	1	7	6	4	3	0			0
202037	1	70-80	2	180-190	90-100	25-30	0	0	1	0	0	0	0	94	16.1	63	N/A	colorectal	0	0	ITN	2500	200	700	285	34	1	4	3	2	1	0			0
202038	1	60-70	3	170-180	80-90	25-30	0	1	1	0	0	1	0	92	10	92	14.9	colorectal	0	0	ITN	1000	50	50	65	28	8	17	9	13	5	1	2	pleural effusion	1
202039	0	50-60	2	150-160	50-60	20-25	0	0	0	0	0	0	0	99	14.2	68	N/A	liver resections	1	0	ITN	2000	200	100	140	34	0	3	3	3	3	0			0
202040	1	70-80	3	180-190	60-70	<20	0	0	1	0	0	0	1	95	9.8	89	62.2	pancreatic-biliary	1	0	ITN+EDA	1000	100	100	99	37	3	7	4	2	-1	0			1
202041	0	70-80	3	160-170	80-90	30-35	0	0	0	0	0	1	0	94	12.3	96	N/A	colorectal	0	0	ITN	4500	500	200	266	51	1	9	8	13	12	1	1	respiratory failure	0
202042	0	>80	2	150-160	60-70	25-30	0	0	1	0	0	0	0	98	12.3	53	26.3	pancreatic-biliary	1	0	ITN+EDA	1500	100	300	87	18	1	4	3	3	2	0			0
202043	1	60-70	2	170-180	80-90	25-30	1	0	1	0	0	0	0	99	9.8	116	N/A	pancreatic-biliary	1	0	ITN+EDA	2500	200	400	240	52	1	6	5	6	5	1	5	pleural effusion	1
202044	0	>80	3	160-170	90-100	35-40	0	0	1	0	0	0	0	100	10.9	99	N/A	colorectal	0	0	ITN	1500	100	50	130	32	3	7	4	3	0	0			0
202045	0	60-70	2	160-170	60-70	23.8751	0	0	1	0	0	0	1	99	11	55	N/A	pancreatic-biliary	1	0	ITN	2000	100	100	120	18	1	4	3	3	2	0			0
202046	1	60-70	2	170-180	80-90	25-30	0	0	1	0	0	0	1	99	10.3	91	33.7	colorectal	0	0	ITN+EDA	2500	200	400	278	26	1	3	2	3	2	0			0
202047	0	60-70	3	170-180	90-100	30.4218	1	1	1	0	0	0	0	94	16	100	16	liver resections	1	0	ITN	1500	300	400	120	26	0	7	7	6	6	1		respiratory failure	0

## Sheet: ARISCATcalc
age	SpO2	RTI	Hgb	Inc	DoS	Em?
#REF!	#REF!	#REF!	#REF!	#REF!	#REF!	#REF!
#REF!	#REF!	#REF!	#REF!	#REF!	#REF!	#REF!
#REF!	#REF!	#REF!	#REF!	#REF!	#REF!	#REF!
#REF!	#REF!	#REF!	#REF!	#REF!	#REF!	#REF!
#REF!	#REF!	#REF!	#REF!	#REF!	#REF!	#REF!
#REF!	#REF!	#REF!	#REF!	#REF!	#REF!	#REF!
#REF!	#REF!	#REF!	#REF!	#REF!	#REF!	#REF!
#REF!	#REF!	#REF!	#REF!	#REF!	#REF!	#REF!
#REF!	#REF!	#REF!	#REF!	#REF!	#REF!	#REF!
#REF!	#REF!	#REF!	#REF!	#REF!	#REF!	#REF!
#REF!	#REF!	#REF!	#REF!	#REF!	#REF!	#REF!
#REF!	#REF!	#REF!	#REF!	#REF!	#REF!	#REF!
#REF!	#REF!	#REF!	#REF!	#REF!	#REF!	#REF!
#REF!	#REF!	#REF!	#REF!	#REF!	#REF!	#REF!
#REF!	#REF!	#REF!	#REF!	#REF!	#REF!	#REF!
#REF!	#REF!	#REF!	#REF!	#REF!	#REF!	#REF!
#REF!	#REF!	#REF!	#REF!	#REF!	#REF!	#REF!
#REF!	#REF!	#REF!	#REF!	#REF!	#REF!	#REF!
#REF!	#REF!	#REF!	#REF!	#REF!	#REF!	#REF!
#REF!	#REF!	#REF!	#REF!	#REF!	#REF!	#REF!
#REF!	#REF!	#REF!	#REF!	#REF!	#REF!	#REF!
#REF!	#REF!	#REF!	#REF!	#REF!	#REF!	#REF!
#REF!	#REF!	#REF!	#REF!	#REF!	#REF!	#REF!
#REF!	#REF!	#REF!	#REF!	#REF!	#REF!	#REF!
#REF!	#REF!	#REF!	#REF!	#REF!	#REF!	#REF!
#REF!	#REF!	#REF!	#REF!	#REF!	#REF!	#REF!
#REF!	#REF!	#REF!	#REF!	#REF!	#REF!	#REF!
#REF!	#REF!	#REF!	#REF!	#REF!	#REF!	#REF!
#REF!	#REF!	#REF!	#REF!	#REF!	#REF!	#REF!
#REF!	#REF!	#REF!	#REF!	#REF!	#REF!	#REF!
#REF!	#REF!	#REF!	#REF!	#REF!	#REF!	#REF!
#REF!	#REF!	#REF!	#REF!	#REF!	#REF!	#REF!
#REF!	#REF!	#REF!	#REF!	#REF!	#REF!	#REF!
#REF!	#REF!	#REF!	#REF!	#REF!	#REF!	#REF!
#REF!	#REF!	#REF!	#REF!	#REF!	#REF!	#REF!
#REF!	#REF!	#REF!	#REF!	#REF!	#REF!	#REF!
#REF!	#REF!	#REF!	#REF!	#REF!	#REF!	#REF!
#REF!	#REF!	#REF!	#REF!	#REF!	#REF!	#REF!
#REF!	#REF!	#REF!	#REF!	#REF!	#REF!	#REF!
#REF!	#REF!	#REF!	#REF!	#REF!	#REF!	#REF!
#REF!	#REF!	#REF!	#REF!	#REF!	#REF!	#REF!
#REF!	#REF!	#REF!	#REF!	#REF!	#REF!	#REF!
#REF!	#REF!	#REF!	#REF!	#REF!	#REF!	#REF!
#REF!	#REF!	#REF!	#REF!	#REF!	#REF!	#REF!
#REF!	#REF!	#REF!	#REF!	#REF!	#REF!	#REF!
#REF!	#REF!	#REF!	#REF!	#REF!	#REF!	#REF!
#REF!	#REF!	#REF!	#REF!	#REF!	#REF!	#REF!
#REF!	#REF!	#REF!	#REF!	#REF!	#REF!	#REF!
#REF!	#REF!	#REF!	#REF!	#REF!	#REF!	#REF!
#REF!	#REF!	#REF!	#REF!	#REF!	#REF!	#REF!
#REF!	#REF!	#REF!	#REF!	#REF!	#REF!	#REF!
#REF!	#REF!	#REF!	#REF!	#REF!	#REF!	#REF!
#REF!	#REF!	#REF!	#REF!	#REF!	#REF!	#REF!
#REF!	#REF!	#REF!	#REF!	#REF!	#REF!	#REF!
#REF!	#REF!	#REF!	#REF!	#REF!	#REF!	#REF!
#REF!	#REF!	#REF!	#REF!	#REF!	#REF!	#REF!
#REF!	#REF!	#REF!	#REF!	#REF!	#REF!	#REF!
#REF!	#REF!	#REF!	#REF!	#REF!	#REF!	#REF!
#REF!	#REF!	#REF!	#REF!	#REF!	#REF!	#REF!
#REF!	#REF!	#REF!	#REF!	#REF!	#REF!	#REF!
#REF!	#REF!	#REF!	#REF!	#REF!	#REF!	#REF!
#REF!	#REF!	#REF!	#REF!	#REF!	#REF!	#REF!
#REF!	#REF!	#REF!	#REF!	#REF!	#REF!	#REF!
#REF!	#REF!	#REF!	#REF!	#REF!	#REF!	#REF!
#REF!	#REF!	#REF!	#REF!	#REF!	#REF!	#REF!
#REF!	#REF!	#REF!	#REF!	#REF!	#REF!	#REF!
#REF!	#REF!	#REF!	#REF!	#REF!	#REF!	#REF!
#REF!	#REF!	#REF!	#REF!	#REF!	#REF!	#REF!
#REF!	#REF!	#REF!	#REF!	#REF!	#REF!	#REF!
#REF!	#REF!	#REF!	#REF!	#REF!	#REF!	#REF!
#REF!	#REF!	#REF!	#REF!	#REF!	#REF!	#REF!
#REF!	#REF!	#REF!	#REF!	#REF!	#REF!	#REF!
#REF!	#REF!	#REF!	#REF!	#REF!	#REF!	#REF!
#REF!	#REF!	#REF!	#REF!	#REF!	#REF!	#REF!
#REF!	#REF!	#REF!	#REF!	#REF!	#REF!	#REF!
#REF!	#REF!	#REF!	#REF!	#REF!	#REF!	#REF!
#REF!	#REF!	#REF!	#REF!	#REF!	#REF!	#REF!
#REF!	#REF!	#REF!	#REF!	#REF!	#REF!	#REF!
#REF!	#REF!	#REF!	#REF!	#REF!	#REF!	#REF!
#REF!	#REF!	#REF!	#REF!	#REF!	#REF!	#REF!
#REF!	#REF!	#REF!	#REF!	#REF!	#REF!	#REF!
#REF!	#REF!	#REF!	#REF!	#REF!	#REF!	#REF!
#REF!	#REF!	#REF!	#REF!	#REF!	#REF!	#REF!
#REF!	#REF!	#REF!	#REF!	#REF!	#REF!	#REF!
#REF!	#REF!	#REF!	#REF!	#REF!	#REF!	#REF!
#REF!	#REF!	#REF!	#REF!	#REF!	#REF!	#REF!
#REF!	#REF!	#REF!	#REF!	#REF!	#REF!	#REF!
#REF!	#REF!	#REF!	#REF!	#REF!	#REF!	#REF!
#REF!	#REF!	#REF!	#REF!	#REF!	#REF!	#REF!
#REF!	#REF!	#REF!	#REF!	#REF!	#REF!	#REF!
#REF!	#REF!	#REF!	#REF!	#REF!	#REF!	#REF!
#REF!	#REF!	#REF!	#REF!	#REF!	#REF!	#REF!
#REF!	#REF!	#REF!	#REF!	#REF!	#REF!	#REF!
#REF!	#REF!	#REF!	#REF!	#REF!	#REF!	#REF!
#REF!	#REF!	#REF!	#REF!	#REF!	#REF!	#REF!
#REF!	#REF!	#REF!	#REF!	#REF!	#REF!	#REF!
#REF!	#REF!	#REF!	#REF!	#REF!	#REF!	#REF!
#REF!	#REF!	#REF!	#REF!	#REF!	#REF!	#REF!
#REF!	#REF!	#REF!	#REF!	#REF!	#REF!	#REF!
#REF!	#REF!	#REF!	#REF!	#REF!	#REF!	#REF!
#REF!	#REF!	#REF!	#REF!	#REF!	#REF!	#REF!
#REF!	#REF!	#REF!	#REF!	#REF!	#REF!	#REF!
#REF!	#REF!	#REF!	#REF!	#REF!	#REF!	#REF!
#REF!	#REF!	#REF!	#REF!	#REF!	#REF!	#REF!
#REF!	#REF!	#REF!	#REF!	#REF!	#REF!	#REF!
#REF!	#REF!	#REF!	#REF!	#REF!	#REF!	#REF!
#REF!	#REF!	#REF!	#REF!	#REF!	#REF!	#REF!
#REF!	#REF!	#REF!	#REF!	#REF!	#REF!	#REF!
#REF!	#REF!	#REF!	#REF!	#REF!	#REF!	#REF!
#REF!	#REF!	#REF!	#REF!	#REF!	#REF!	#REF!
#REF!	#REF!	#REF!	#REF!	#REF!	#REF!	#REF!
#REF!	#REF!	#REF!	#REF!	#REF!	#REF!	#REF!
